# Supplementary material for: PIC-Me: paralogs and isoforms classifier based on machine-learning approaches
Source: BMC Bioinformatics. 2021 Oct 21;22(Suppl 11):311. doi: 10.1186/s12859-021-04229-x (PMC8529730; doi:10.1186/s12859-021-04229-x)
Supplement: Supplementary file 6 — Optimal parameter C and g. [file 12859_2021_4229_MOESM6_ESM.xlsx]

## Sheet: Sheet1
Table S1. Optimal parameter C and g.
	Human			Zebrafish			Wheat
	Brain	Ovary	Testis	Brain	Ovary	Testis	Aleurone layer	Transfer cells	Whole endosperm
C	4000	10000	100000	60000	600	10000	100000	100000	60000
g	0.0004	0.0004	1e-05	2e-05	0.002	0.0002	6e-06	8e-06	8e-06
