# Supplementary material for: PIC-Me: paralogs and isoforms classifier based on machine-learning approaches
Source: BMC Bioinformatics. 2021 Oct 21;22(Suppl 11):311. doi: 10.1186/s12859-021-04229-x (PMC8529730; doi:10.1186/s12859-021-04229-x)
Supplement: Supplementary file 7 — Statistics of nine public RNA-seq data from human, zebrafish and wheat. [file 12859_2021_4229_MOESM7_ESM.xlsx]

## Sheet: Sheet1
Table S2. Statistics of nine public RNA-seq data from human, zebrafish and wheat
Accession	Organism	Tissue	Number of reads	Number of cleaned reads	%
SRX1830410	Human	Brain	61032598	57430764	0.940985
SRX1830414	Human	Ovary	64353470	59294700	0.921391
SRX1830405	Human	Testis	58421194	54664904	0.935703
SRR1524238	Zebrafish	Brain	70737872	60921206	0.861225
SRR1524248	Zebrafish	Ovary	44052972	39472258	0.896018
SRR1524249	Zebrafish	Testis	119795372	66227476	0.552838
ERR392077	Wheat	Aleurone layer	62243246	61172624	0.982799
ERR392084	Wheat	Transfer cells	65370180	64182830	0.981837
ERR392068	Wheat	Whole endosperm	61035188	60098926	0.98466
