# Supplementary material for: PIC-Me: paralogs and isoforms classifier based on machine-learning approaches
Source: BMC Bioinformatics. 2021 Oct 21;22(Suppl 11):311. doi: 10.1186/s12859-021-04229-x (PMC8529730; doi:10.1186/s12859-021-04229-x)
Supplement: Supplementary file 8 — Statistics of de novo assembly. [file 12859_2021_4229_MOESM8_ESM.xlsx]

## Sheet: Sheet1
Table S3. Statistics of de novo assembly
Organism	Tissue	Number of assembled transcripts	Number of CDS	Number of non-redundant CDS	Number of annotated CDS
Human	Brain	136992	40111	30647	23964
	Ovary	294230	60703	44135	30720
	Testis	321905	67152	48188	33013
Zebrafish	Brain	199218	43181	33772	30801
	Ovary	50730	23216	19354	18431
	Testis	202383	47696	37609	33722
Wheat	Aleurone layer	135679	52920	42135	36835
	Transfer cells	142972	55287	43076	36563
	Whole endosperm	113317	44159	35492	31146
