# Supplementary material for: PIC-Me: paralogs and isoforms classifier based on machine-learning approaches
Source: BMC Bioinformatics. 2021 Oct 21;22(Suppl 11):311. doi: 10.1186/s12859-021-04229-x (PMC8529730; doi:10.1186/s12859-021-04229-x)
Supplement: Supplementary file 9 — Number of paralogs and isoforms. [file 12859_2021_4229_MOESM9_ESM.xlsx]

## Sheet: Sheet1
Table S4. Number of paralogs and isoforms
Organism	Tissue	Number of Paralogs	Number of Isoforms	Number of Paralogs filtered TZ*	Number of Isoforms filtered TZ*
Human	Brain	9200	14644	3726	9032
	Ovary	10352	21056	4068	13402
	Testis	10562	23286	3680	13770
Zebrafish	Brain	12072	17818	5476	8754
	Ovary	7806	8192	3260	3466
	Testis	13358	19406	5716	8964
Wheat	Aleurone layer	15870	17186	5712	9682
	Transfer cells	15470	17490	5872	10332
	Whole endosperm	13296	13906	4750	7592
Average		11998.4	16998.2	4695.56	9443.78
*Twilight zone
